# Supplementary material for: Macroalgal–Coral Interactions in New Caledonia South West Lagoon: Diversity, Abundance, and Spatial Patterns
Source: Biology (Basel). 2025 Oct 15;14(10):1419. doi: 10.3390/biology14101419 (PMC12561486; doi:10.3390/biology14101419)
Supplement: Supplementary file 1 [file biology-14-01419-s001.zip]

Archive with 2 entries (2 files):
- Supplementary_File S1.pdf
- Supplementary Figures and Table.pdf
